# Supplementary material for: Localised estimates and spatial mapping of poverty incidence in the state of Bihar in India—An application of small area estimation techniques
Source: PLoS One. 2018 Jun 7;13(6):e0198502. doi: 10.1371/journal.pone.0198502 (PMC5991681; doi:10.1371/journal.pone.0198502)
Supplement: S1 File — (XLSX) [file pone.0198502.s001.xlsx]

## Sheet: Population Census 2011 Data
District Number	District Name	No of Households	Total Population Person	Total Population Male	Total Population Female	Population in the age group 0-6 Person	Population in the age group 0-6 Male	Population in the age group 0-6 Female	Scheduled Castes population Person	Scheduled Castes population Male	Scheduled Castes population Female	Scheduled Tribes population Person	Scheduled Tribes population Male	Scheduled Tribes population Female	Literates Population Person	Literates Population Male	Literates Population Female	Illiterate Persons	Illiterate Male	Illiterate Female	Total Worker Population Person	Total Worker Population Male	Total Worker Population Female	Main Working Population Person	Main Working Population Male	Main Working Population Female	Main Cultivator Population Person	Main Cultivator Population Male	Main Cultivator Population Female	Main Agricultural Labourers Population Person	Main Agricultural Labourers Population Male	Main Agricultural Labourers Population Female	Main Household Industries Population Person	Main Household Industries Population Male	Main Household Industries Population Female	Main Other Workers Population Person	Main Other Workers Population Male	Main Other Workers Population Female	Marginal Worker Population Person	Marginal Worker Population Male	Marginal Worker Population Female	Marginal Cultivator Population Person	Marginal Cultivator Population Male	Marginal Cultivator Population Female	Marginal Agriculture Labourers Population Person	Marginal Agriculture Labourers Population Male	Marginal Agriculture Labourers Population Female	Marginal Household Industries Population Person	Marginal Household Industries Population Male
1	Pashchim Champaran	161	763	407	356	153	82	71	127	64	63	105	63	42	281	181	100	482	226	256	285	191	94	146	112	34	24	20	4	100	76	24	1	1	0	21	15	6	139	79	60	8	6	2	95	53	42	6	4
2	Purba Champaran	276	1361	721	640	265	136	129	148	77	71	9	6	3	502	307	195	859	414	445	454	325	129	269	218	51	70	61	9	139	112	27	9	3	6	51	42	9	185	107	78	8	5	3	149	85	64	6	2
3	Sheohar	30	121	68	53	22	14	8	14	8	6	0	0	0	45	29	16	76	39	37	66	44	22	42	28	14	7	6	1	24	17	7	3	1	2	8	4	4	24	16	8	1	1	0	21	15	6	1	0
4	Sitamarhi	217	939	485	454	198	91	107	71	37	34	17	7	10	288	188	100	651	297	354	325	223	102	205	146	59	33	29	4	101	73	28	5	4	1	66	40	26	120	77	43	10	6	4	63	42	21	9	4
5	Madhubani	321	1541	796	745	282	149	133	155	76	79	6	4	2	613	376	237	928	420	508	585	380	205	346	246	100	66	55	11	188	122	66	9	6	3	83	63	20	239	134	105	30	16	14	158	95	63	11	10
6	Supaul	119	538	292	246	112	60	52	87	51	36	5	5	0	193	121	72	345	171	174	208	127	81	133	87	46	25	21	4	67	41	26	5	2	3	36	23	13	75	40	35	12	4	8	46	27	19	2	1
7	Araria	162	753	375	378	168	86	82	117	55	62	0	0	0	226	131	95	527	244	283	278	169	109	143	103	40	17	17	0	107	71	36	6	4	2	13	11	2	135	66	69	9	6	3	79	35	44	5	1
8	Kishanganj	82	298	143	155	45	20	25	37	14	23	10	4	6	98	58	40	200	85	115	97	73	24	72	56	16	12	12	0	40	31	9	3	2	1	17	11	6	25	17	8	0	0	0	23	16	7	0	0
9	Purnia	336	1559	827	732	326	171	155	269	146	123	65	30	35	565	353	212	994	474	520	514	351	163	328	255	73	47	44	3	241	178	63	5	4	1	35	29	6	186	96	90	15	10	5	143	68	75	2	2
10	Katihar	117	574	311	263	119	71	48	76	35	41	24	14	10	186	116	70	388	195	193	197	148	49	145	121	24	26	25	1	70	60	10	0	0	0	49	36	13	52	27	25	2	1	1	34	21	13	3	0
11	Madhepura	78	401	213	188	95	48	47	125	65	60	0	0	0	140	91	49	261	122	139	168	103	65	125	81	44	27	21	6	82	52	30	14	6	8	2	2	0	43	22	21	8	4	4	22	12	10	5	3
12	Saharsa	73	414	219	195	106	62	44	23	14	9	1	0	1	118	76	42	296	143	153	103	76	27	58	52	6	16	12	4	21	19	2	1	1	0	20	20	0	45	24	21	0	0	0	40	20	20	1	0
13	Darbhanga	214	974	505	469	171	72	99	182	96	86	19	7	12	329	208	121	645	297	348	303	219	84	162	126	36	25	24	1	69	47	22	6	5	1	62	50	12	141	93	48	12	8	4	91	60	31	5	2
14	Muzaffarpur	384	1819	920	899	353	176	177	365	171	194	92	55	37	704	403	301	1115	517	598	560	382	178	247	191	56	45	39	6	133	101	32	5	4	1	64	47	17	313	191	122	35	23	12	193	125	68	13	6
15	Gopalganj	235	1193	587	606	221	113	108	212	107	105	58	28	30	541	298	243	652	289	363	378	262	116	190	136	54	53	49	4	53	36	17	36	20	16	48	31	17	188	126	62	16	13	3	127	81	46	14	12
16	Siwan	248	1245	611	634	233	111	122	149	71	78	82	42	40	591	341	250	654	270	384	395	280	115	145	117	28	24	23	1	50	42	8	14	9	5	57	43	14	250	163	87	35	28	7	116	72	44	12	7
17	Saran	190	954	479	475	180	87	93	149	77	72	34	13	21	451	268	183	503	211	292	340	236	104	163	125	38	27	25	2	31	27	4	1	1	0	104	72	32	177	111	66	18	11	7	64	40	24	24	16
18	Vaishali	291	1436	755	681	247	134	113	476	251	225	38	18	20	676	403	273	760	352	408	467	323	144	251	205	46	56	51	5	112	93	19	17	9	8	66	52	14	216	118	98	13	8	5	118	67	51	11	4
19	Samastipur	194	952	519	433	219	130	89	211	120	91	69	37	32	253	160	93	699	359	340	291	226	65	183	152	31	15	14	1	71	57	14	6	4	2	91	77	14	108	74	34	0	0	0	81	54	27	0	0
20	Begusarai	258	1191	606	585	243	140	103	138	70	68	0	0	0	481	269	212	710	337	373	414	277	137	240	176	64	32	27	5	105	79	26	14	8	6	89	62	27	174	101	73	10	9	1	91	58	33	8	2
21	Khagaria	104	498	259	239	104	51	53	47	27	20	0	0	0	229	134	95	269	125	144	175	115	60	97	67	30	16	15	1	53	40	13	4	2	2	24	10	14	78	48	30	7	7	0	61	37	24	1	1
22	Bhagalpur	107	508	247	261	95	37	58	67	28	39	15	7	8	228	129	99	280	118	162	162	103	59	55	41	14	13	10	3	18	14	4	3	2	1	21	15	6	107	62	45	5	2	3	67	37	30	18	11
23	Banka	124	601	316	285	117	65	52	30	15	15	29	13	16	217	132	85	384	184	200	245	160	85	95	76	19	23	20	3	49	39	10	2	1	1	21	16	5	150	84	66	16	9	7	79	44	35	45	24
24	Munger	32	158	87	71	28	16	12	4	3	1	17	14	3	81	46	35	77	41	36	46	40	6	20	19	1	4	4	0	7	7	0	1	1	0	8	7	1	26	21	5	0	0	0	13	11	2	3	1
25	Lakhisarai	48	252	125	127	51	29	22	47	20	27	0	0	0	105	57	48	147	68	79	76	51	25	38	27	11	11	7	4	15	11	4	1	1	0	11	8	3	38	24	14	5	3	2	30	20	10	0	0
26	Sheikhpura	41	222	124	98	55	34	21	69	32	37	0	0	0	60	34	26	162	90	72	81	50	31	45	32	13	11	9	2	29	22	7	1	0	1	4	1	3	36	18	18	1	1	0	28	13	15	2	0
27	Nalanda	196	919	454	465	184	89	95	295	152	143	41	22	19	350	203	147	569	251	318	339	213	126	180	133	47	47	38	9	93	62	31	7	7	0	33	26	7	159	80	79	8	3	5	72	36	36	30	15
28	Patna	604	3024	1774	1250	512	249	263	690	376	314	216	110	106	1148	818	330	1876	956	920	1507	1092	415	1156	893	263	104	85	19	386	241	145	45	25	20	621	542	79	351	199	152	40	26	14	169	96	73	42	21
29	Bhojpur	170	832	427	405	163	75	88	230	122	108	55	23	32	335	208	127	497	219	278	298	196	102	179	125	54	24	18	6	75	58	17	6	5	1	74	44	30	119	71	48	6	4	2	63	37	26	11	6
30	Buxar	65	314	169	145	61	32	29	73	42	31	20	8	12	148	102	46	166	67	99	106	79	27	55	49	6	15	14	1	24	20	4	0	0	0	16	15	1	51	30	21	2	2	0	30	16	14	4	2
31	Kaimur (Bhabua)	187	960	503	457	192	98	94	240	137	103	95	48	47	419	243	176	541	260	281	333	231	102	141	110	31	22	21	1	77	56	21	3	2	1	39	31	8	192	121	71	16	6	10	120	81	39	22	12
32	Rohtas	121	590	300	290	110	62	48	189	98	91	23	11	12	280	153	127	310	147	163	201	134	67	117	84	33	25	25	0	57	37	20	13	8	5	22	14	8	84	50	34	0	0	0	58	34	24	7	3
33	Jehanabad	69	340	181	159	72	37	35	54	29	25	7	7	0	148	106	42	192	75	117	128	85	43	95	67	28	18	17	1	63	39	24	0	0	0	14	11	3	33	18	15	0	0	0	19	8	11	0	0
34	Aurangabad	222	1173	602	571	242	127	115	399	210	189	84	37	47	510	308	202	663	294	369	483	303	180	163	117	46	35	31	4	68	50	18	10	4	6	50	32	18	320	186	134	16	10	6	178	107	71	6	2
35	Gaya	427	2175	1122	1053	374	189	185	709	369	340	20	9	11	944	570	374	1231	552	679	839	510	329	445	308	137	117	97	20	226	137	89	14	11	3	88	63	25	394	202	192	37	19	18	235	107	128	16	6
36	Nawada	138	723	362	361	119	56	63	249	116	133	1	1	0	278	178	100	445	184	261	284	164	120	154	102	52	39	28	11	61	41	20	3	1	2	51	32	19	130	62	68	13	8	5	95	47	48	3	1
37	Jamui	67	346	174	172	71	36	35	59	27	32	8	7	1	117	73	44	229	101	128	153	88	65	75	48	27	9	6	3	30	23	7	6	2	4	30	17	13	78	40	38	11	5	6	38	22	16	17	4
38	Arwal	67	332	168	164	88	42	46	114	58	56	46	25	21	111	66	45	221	102	119	166	98	68	138	80	58	4	3	1	30	18	12	4	3	1	100	56	44	28	18	10	0	0	0	20	13	7	2	1
[truncated: 37 more columns]
