# Supplementary material for: Localised estimates and spatial mapping of poverty incidence in the state of Bihar in India—An application of small area estimation techniques
Source: PLoS One. 2018 Jun 7;13(6):e0198502. doi: 10.1371/journal.pone.0198502 (PMC5991681; doi:10.1371/journal.pone.0198502)
Supplement: S2 File — (XLSX) [file pone.0198502.s002.xlsx]

## Sheet: Sample Data
S NO	District	Population Size	Sample size	Sample Counts	Sample proportion	Standard Error Sample Proportion	CV Sample proportion	G11	G21	G31
1	Pashchim Champaran	594380	96	33	0.34	0.0487	14.55	-0.75	0.1	0.4
2	Purba Champaran	932670	128	16	0.13	0.0293	24	-0.61	0.71	0.31
3	Sheohar	120077	64	19	0.3	0.0576	20.21	0.17	-0.69	-1.39
4	Sitamarhi	551487	96	36	0.38	0.0497	13.33	-0.39	-0.27	-0.74
5	Madhubani	734305	128	13	0.1	0.0268	29.54	0.27	-0.77	0
6	Supaul	389151	64	3	0.05	0.0266	64	0.57	-1.28	0.22
7	Araria	475847	96	7	0.07	0.0267	41.14	0.75	-0.1	1.69
8	Kishanganj	293194	64	6	0.09	0.0367	42.67	0.02	0.79	-1.59
9	Purnia	503727	88	24	0.27	0.0477	18.33	-0.52	0.4	1.33
10	Katihar	511219	88	16	0.18	0.0414	22	-1.03	1.4	-0.17
11	Madhepura	362851	64	0	0			0.25	-1.41	0.62
12	Saharsa	325402	64	5	0.08	0.0338	38.4	-1.94	1.32	0.55
13	Darbhanga	636222	128	30	0.23	0.0376	17.07	-0.65	0.21	-0.68
14	Muzaffarpur	735202	128	30	0.23	0.0376	17.07	0.38	0.25	-0.55
15	Gopalganj	477619	96	20	0.21	0.0417	19.2	1.26	-0.3	-0.49
16	Siwan	626053	96	28	0.29	0.0466	17.14	-0.01	1.14	-0.3
17	Saran	584929	128	20	0.16	0.0322	19.2	0.08	0.93	-0.29
18	Vaishali	654331	96	9	0.09	0.0299	32	-0.41	1	0.34
19	Samastipur	710033	128	22	0.17	0.0335	17.45	-1.14	1.03	-1.27
20	Begusarai	475121	96	6	0.06	0.0248	32	0.96	-0.11	-0.52
21	Khagaria	291098	64	6	0.09	0.0367	42.67	0.93	-0.06	-0.21
22	Bhagalpur	410730	96	17	0.18	0.0392	22.59	0.74	-0.16	0.58
23	Banka	383230	64	14	0.22	0.0521	22.86	-0.46	0.6	0.47
24	Munger	241181	64	17	0.27	0.0556	22.59	-1.17	2.92	-3.24
25	Lakhisarai	180772	64	10	0.16	0.0457	32	1.44	-1.02	-0.74
26	Sheikhpura	86062	64	11	0.17	0.0475	29.09	1.05	-0.3	1.35
27	Nalanda	332887	96	28	0.29	0.0466	17.14	0.57	-0.59	1.16
28	Patna	524081	96	29	0.3	0.0471	16.55	-1.93	-0.55	0.32
29	Bhojpur	337606	96	36	0.38	0.0497	13.33	0.27	-0.53	0.11
30	Buxar	233445	64	22	0.34	0.0598	17.45	-2.63	1.55	0.59
31	Kaimur (Bhabua)	200463	64	15	0.23	0.0534	21.33	0.19	0.43	-0.76
32	Rohtas	407991	96	32	0.33	0.0484	15	1.32	-0.18	-0.39
33	Jehanabad	158876	64	17	0.27	0.0556	22.59	-1.37	-0.58	1.42
34	Aurangabad	369860	64	12	0.19	0.0492	26.67	0.37	-0.15	-0.03
35	Gaya	660127	128	25	0.2	0.0352	20.48	0.61	-1.1	1.6
36	Nawada	285945	64	10	0.16	0.0457	32	0.28	-1.34	1.14
37	Jamui	302942	64	25	0.39	0.0615	15.36	0.75	-1.2	0.27
38	Arwal	109621	64	13	0.2	0.0507	24.62	1.79	-2.09	-1.09
